# Supplementary material for: The Extent of mRNA Editing Is Limited in Chicken Liver and Adipose, but Impacted by Tissular Context, Genotype, Age, and Feeding as Exemplified with a Conserved Edited Site in COG3
Source: G3 (Bethesda). 2015 Dec 2;6(2):321–35. doi: 10.1534/g3.115.022251 (PMC4751552; doi:10.1534/g3.115.022251)
Supplement: Supporting Information [file supp_g3.115.022251_TableS1.xlsx]

## Sheet: Feuil2
Table S1. Detailed results of statistical analyses revealing the effect of genetic and environmental factors on editing level
LIVER	GENOTYPE				AGE		FEEDING				SEXE
	Design 1		Design 2		Layers		Design 1		Design 2		Layers
	p-value	Significance	p-value	Significance	p-value	Significance	p-value	Significance	p-value	Significance	p-value	Significance
COG3	1.26e-05	***	0.584	NS	0.005801	**	0.042	*	0.01368	*	0.1692	NS
NDUFS6	0.395	NS	0.0761	NS	0.0002934	***	0.929	NS	0.06744	NS	0.04418	NS
PLA1A	0.00152	**	0.9721	NS	0.0557	NS	0.23	NS	0.06218	NS	0.0019	**
MYO1B	1.33e-06	***	0.727	NS	0.432	NS	0.146	NS	0.3399	NS	0.3169	NS
WAT	GENOTYPE		FEEDING
	Design 2		Design 1
	p-value	p-value	p-value	Significance
COG3	0.253	NS	0.334	NS
NDUFS6	0.00944	**	0.834	NS
FLNB	0.894	NS	0.815	NS
	Student t-test (two-sided, paired, homoscedastic)
	NS	Not significant
	*	p < 0.05
	**	p < 0.01
	***	p < 0.001
