# Supplementary material for: The Extent of mRNA Editing Is Limited in Chicken Liver and Adipose, but Impacted by Tissular Context, Genotype, Age, and Feeding as Exemplified with a Conserved Edited Site in COG3
Source: G3 (Bethesda). 2015 Dec 2;6(2):321–35. doi: 10.1534/g3.115.022251 (PMC4751552; doi:10.1534/g3.115.022251)
Supplement: Supporting Information [file supp_g3.115.022251_TableS2.xlsx]

## Sheet: Feuil1
Table S2. Description of primers used to validate candidate edited sites and to assess the effect of genetic and environmental factors on editing level
Chromosome	Position (bp)	Upper primer	Lower primer_DNA	Sequencing primer
1	79608260	CTCTGGCTGAAGGTGTCTTGTA	[Btn]CTTGGAATAGGGAAGCATTACAGA	TGTGATTTAGTGGTGGAT
1	167109833	TTTGATTCTTCGTGAACA	[Btn]AGTTTTCTTAAGGTCCAGG	TGATTTCACCATTAAGGA
2	86000926	[Btn]TGACACAGACAAAGGACAGTATGA	GCTAATGGTGGTGATTATGTTGAA	CATATTTCTACGCTGTACAC
12	8909946	[Btn]TACCTGGTTCCCATCATCG	CAACCACTTTGGTCTCAGAGAA	TGTTTCCTTATGTCTCACC
